# Supplementary material for: Epileptiform discharges in the anterior thalamus of epilepsy patients
Source: iScience. 2024 Mar 27;27(5):109582. doi: 10.1016/j.isci.2024.109582 (PMC11079473; doi:10.1016/j.isci.2024.109582)
Supplement: Data S1. Tables S1–S5 [file mmc1.xlsx]

## Sheet: Sheet 1
	SEX	Epilepsy onset (yrs)	Time of epilepsy	Age at implantation	Etiology	MRI	Classification	Laterality dominance	Preoperative examination	Responsivity 1y Seizure outcome(%) BL: 3 month preimplant
Pt1	F	34	30	64	Postencephalitis	Negative	Bitemporal	Bilateral	Phase II- FO	NR	114
Pt2	M	19	16	35	Postencephalitis	Negative	Left fronto-temporal	Left	Phase II- Strip + Grid	NR	70
Pt3	M	19	7	26	PVNH both side	PVNH	Bitemporal	Right	Phase I	R	43
Pt4	F	12	34	46	HS	HS	Bitemporal	Left	Phase II- FO	R	49
Pt5	F	2	38	40	Unknown	Negative	Multifocal fronto-temporal	Right	Phase II- Strip	R	43
Pt6	F	18	18	36	HS both side, bilateral parietal polimicrogyria	Dual pathology with HS	Bitemporal	Right	Phase II- FO	R	29
Pt7	F	15	23	38	Left HS	HS	Bitemporal	Left	Phase II- FO	NR	118
Pt8	F	23	18	41	Left HS	HS	Bitemporal	Left	Phase II- FO	NR	413
Pt9	F	20	29	49	Left schisencephalia, PVNH	Dual pathology with PVNH	Bitemporal	Right	Phase I	R	50
Pt10	F	12	13	25	Bilateral HS	HS	Bitemporal	Bilateral	Phase II- FO	NR	99
Pt11	M	27	12	39	Postencephalitis	HS	Multifocal fronto-temporal	Left	Phase I	NR	187
Pt12	M	17	25	42	Left temporal dysgenesis+ peritrigonalis heterotopia	Dual pathology with PVNH	Left fronto-temporal	Left	Phase II	NR	73
Pt13	M	11	32	43	Bilateral HS	HS	Bitemporal	Bilateral	Phase II- FO	NR	81
Pt14	M	12	23	35	Bilateral centroparietal polymicrogyria	Polymicrogyria	Bilateral centroparietal	Right	Phase I	NR	104
Pt15	F	1	22	23	Bicingular dysgenesis	FCD	Bifrontal	Left	Phase I	R	50

## Sheet: Sheet 2
	Sleep				Awake
	Left		Right		Left		Right
	Thalamus	Surface	Thalamus	Surface	Thalamus	Surface	Thalamus	Surface
Pt1		2.05379	1.07579	3.03178		1.32042	4.44542	0.484155
Pt2		0.306122	1.17347	0.816327		0	0.992556	1.53846
Pt3	2.19124	0	1.59363	0	1.18471	0	1.40011	0
Pt4	11.8493	0.211595	9.26788	1.69276	1.54814	0	28.6405	0.145138
Pt5	0.808625	0.161725		0.862534	0.119617	0		0
Pt6		0.33541	0.287494	0.191663		0.383982	0.164564	1.75535
Pt7		0.15	0.7	0.4		0	0.242131	0
Pt8	0	0	0.3156	0.270514	0	0	0.351229	0
Pt9	8.53012	0.86747	5.59036	30.5542	4.1587	0.717017	7.93499	47.8489
Pt10	0.147131	0.245218	0.441393	0.0980873	0	0.0980873	0	0
Pt11	0	0.537897	0	0.146699	0	0.103627	0	0
Pt12	0.147783	0.197044	0.344828	0.0985222	0.154321	0.823045	0.411523	0
Pt13	0.261097	0.574413	3.08094	0	0	0	0.0469925	0
Pt14		0.495786	0	0.743679		0	0	0.35
Pt15	0.294406	1.27576	0	0	0	0	0	0

## Sheet: Sheet 3
Patients	Side	Trajectoria	Region lead hit	IED	Responsivity	Sustained stimulated contact		Stimulation parameter at switched on	Changes in case of necessity during the first follow-up year
Pt1	Right	Frontal	MD	-	Non-resp				ASM changed because of hyponatraemia
			ANT-Ventral	-
			ANT-Dorsal	ST		C-11		C11: 5V, 130 Hz, 60 us, 1 min ON, 5 min OFF	C11->C10->C11
	Left	Frontal					left side IV	C3: 5V, 130 Hz, 60 us, 1 min ON, 5 min OFF	C3->C2->C3
Pt2	Right	Frontal	MD	+	Non-resp				ASM changed half year after DBS implantation
			ANT-Ventral	+
			ANT-Dorsal	-		C-11		C11: 5V, 130 Hz, 90 us, 1 min ON, 5 min OFF
	Left	Frontal					left side IV	C3: 5V, 130 Hz, 90 us, 1 min ON, 5 min OFF
Pt3	Right	Frontal	ANT-Dorsal	+	Resp	C-10		C10: 5V, 130 Hz, 60 us, 1 min ON, 5 min OFF
	Left	Frontal	ANT-Ventral	0
			ANT-Dorsal	+		C-3		C3: 5V, 130 Hz, 60 us, 1 min ON, 5 min OFF
Pt4	Right	Frontal	MD	-	Resp
			ANT-Ventral	+		C-11		C11: 5V, 130 Hz, 90 us, 1 min ON, 5 min OFF
	Left	Frontal	MD	0
			ANT-Ventral	0
			ANT-Dorsal	+		C-3		C3: 5V, 130 Hz, 90 us, 1 min ON, 5 min OFF
Pt5	Right	Frontal			Resp		right side IV	C11: 4 V, 130 Hz, 60 us, 1 min ON, 5 min OFF
	Left	Frontal	ANT-Dorsal	+		C-3		C3: 4 V, 130 Hz, 60 us, 1 min ON, 5 min OFF
Pt6	Right	Frontal	MD	-	Resp
			ANT-Ventral	+		C-11		C11: 5V, 130 Hz, 60 us, 1 min ON, 5 min OFF
	Left	Frontal					left side IV	C3: 5V, 130 Hz, 60 us, 1 min ON, 5 min OFF
Pt7	Right	Frontal	MD	-	Non-resp	C9
			ANT-Dorsal	+				C11: 3V, 130 Hz, 60 us, 1 min ON, 5 min OFF	C11->C10->C9 Better anatomical ANT location
	Left	Frontal					left side IV	C0 5V, 130 Hz, 60 us, 1 min ON, 5 min OFF
Pt8	Right	Frontal	MD	0	Non-resp
			ANT-Ventral	0
			ANT-Dorsal	+		C-11		C11: 5V, 130 Hz, 90 us, 1 min ON, 5 min OFF	many modification because of mood fluctation C11->C10->C9->C11 and 5V->3V->4V->0V
	Left	Lateral	ANT-Ventral	+		C-0		C0: 5V, 130 Hz, 90 us, 1 min ON, 5 min OFF
Pt9	Right	Frontal	MD	(+)	Resp
			ANT-Ventral	+		C-11		C11: 5V, 130 Hz, 60 us, 1 min ON, 5 min OFF
	Left	Frontal	MD	0
			ANT-Ventral	+		C-3		C3: 5V, 130 Hz, 60 us, 1 min ON, 5 min OFF
Pt10	Right	Parietal	(ANT-Dorsal)	ST	Non-resp
			ANT-Posterior	-		C-10		C11: 5V, 130 Hz, 90 us, 1 min ON, 5 min OFF	C11->C8 mood fluctuation, C8->C10 and 5V->3V
	Left	Parietal	ANT-Dorsal	ST
			ANT-Posterior	-		C-2		C3: 5V, 130 Hz, 90 us, 1 min ON, 5 min OFF	C3->C0 mood fluctuation, C0->C2 and 5V->3V
Pt11	Right	Parietal	ANT-Posterior (subependyma)	-	Non-resp	C-11		C11: 5V, 130 Hz, 90 us, 1 min ON, 5 min OFF	C11->C8 dizziness, ->C8->C10, seizure status alteration->C10->C11
	Left	Parietal	ANT-Posterior (subependyma)	-		C-3		C3: 5V, 130 Hz, 90 us, 1 min ON, 5 min OFF	C3->C0 dizziness,,->C0->C2, seizure status alteration->C2->C3
Pt12	Right	Lateral	ANT-Ventral	+	Non-resp	C-8		C11: 5V, 130 Hz, 90 us, 1 min ON, 5 min OFF	C11->C8 better ANT localization, /5V->3V, 90uS->60 us/ because of anxiety
	Left	Frontal	MD (border)	-
			ANT-Ventral (border)	+		C-2		C2: 5V, 130 Hz, 90 us, 1 min ON, 5 min OFF	90us->60us because of anxiety
Pt13	Right	Parietal	ANT-Posterior (subependyma)	ST	Non-resp	C-10		C10: 5V, 130 Hz, 60 us, 1 min ON, 5 min OFF
	Left	Parietal	ANT-Posterior (subependyma)	ST		C-2		C2: 5V, 130 Hz, 60 us, 1 min ON, 5 min OFF
Pt14	Right	Parietal	ANT-Posterior (subependyma)	-	Non-resp	C10-11		C10: 5V, 130 Hz, 60 us, 1 min ON, 5 min OFF	C10->C11, 60us->90uS, C10-11 neg-pos bipol 5V->6V because of Ni allergy 130->140Hz
	Left	Parietal					left side IV	C3: 5V, 130 Hz, 60 us, 1 min ON, 5 min OFF	C3->C2, 60uS->90uS, C2-C3 neg pos-bipol 5V->6V because of Ni allergy 130->140Hz
Pt15	Right	Parietal	ANT-Posterior (subependyma)	-	Resp	C-10		C10: 5V, 130 Hz, 90 us, 1 min ON, 5 min OFF
	Left	Parietal	ANT-Ventral	+		C-2		C2: 5V, 130 Hz, 90 us, 1 min ON, 5 min OFF

## Sheet: Sheet 4
	Responder patients number			Non responder patients number
Epilepsy syndrome dominance	Right	No laterality	Left	Right	No laterality	Left
	4	1	1	1	3	5
Lead in ANT	Double hit	Single hit		Double hit	Single hit
	4	2		5	4
Dominance and lead correlate (focus)	Focus hit	Not focus hit		Focus hit	Not focus hit
	5	1		6	3
Dominance, lead and IED correlation	IED in focus	IED in not focus	No IED	IED in focus	IED in not focus	No IED
	5	1	0	2	2	5
	Responder	Non-responder	Odds ratio
double hit	2	1.25	1.6
focus hit	5	2	2.5
IED hit	5	0.285714	17.5

## Sheet: Sheet 5
Responder	Sleep				Awake					Responder								Non-responder
	Scalp Left	Thalamus Left	Scalp Right	Thalamus Right	Scalp Left	Thalamus Left	Scalp Right	Thalamus Right					Sleep		Awake						Sleep		Awake
Pt3		25		50		no		50		all cases	28		16		12			all cases	32		21		11
Pt4	40	30	30	no		no	30	no		follower	21	0.75	14	0.875	7	0.583333		follower	12	0.375	8	0.380952	4	0.363636
Pt5	2	15ms				no				preceder	2	0.0714286	1	0.0625	1	0.0833333		preceder	1	0.03125	1	0.047619	0	0
Pt6			40	20			40	180		no connection	5	0.178571	1	0.0625	4	0.333333		no connection	19	0.59375	12	0.571429	7	0.636364
Pt15	50	50
Pt9	80	20	40	30	170	25ms	10	70
Non-responder	Sleep				Awake
	Scalp Left	Thalamus Left	Scalp Right	Thalamus Right	Scalp Left	Thalamus Left	Scalp Right	Thalamus Right
Pt1			20	120			30	15
Pt2			10	15 ms			20	15
Pt7			30	25				no
Pt8			no	110				no
Pt10	no		110	110	no
Pt11	no		no		no
P14			no				no
Pt12	no	no	no	no	no	no
Pt13	no	no		no
Time lag (ms),AVG	Responder	Non-responder		Average	Time lag (ms)					All patients
Diurnal	50.3333	51.25		follower	50.6667					all cases	60
Sleep	36.2143	66.875		preceder	18.3333					follower	33	0.55
Awake	78.5714	20								preceder	3	0.05
										no connection	24	0.4
Color meaning
follower
preceder
no connection
intraventricular lead
no spike
